# Supplementary material for: Dinuclear Lanthanide Compound as a Promising Luminescent Probe for Al3+ Ions
Source: Molecules. 2022 Dec 10;27(24):8761. doi: 10.3390/molecules27248761 (PMC9783527; doi:10.3390/molecules27248761)
Supplement: Supplementary file 1 [file molecules-27-08761-s001.zip]

Archive with 1 entries (1 files):
- molecules-2030348-supplementary.pdf
